# Supplementary material for: Pharmacogenetics May Prevent Psychotropic Adverse Events in Autism Spectrum Disorder: An Observational Pilot Study
Source: Pharmaceuticals (Basel). 2023 Oct 20;16(10):1496. doi: 10.3390/ph16101496 (PMC10610471; doi:10.3390/ph16101496)
Supplement: Supplementary file 1 [file pharmaceuticals-16-01496-s001.zip]

Archive with 1 entries (1 files):
- pharmaceuticals-2603403-supplementary.pdf
